# Supplementary material for: USA vs Russia in the scientific arena
Source: PLoS One. 2023 Jul 6;18(7):e0288152. doi: 10.1371/journal.pone.0288152 (PMC10325073; doi:10.1371/journal.pone.0288152)
Supplement: S1 Data — (XLSX) [file pone.0288152.s001.xlsx]

## Sheet: S1-Research_Staff_SC
Subject category	Area	Russia	United States
Physics, Applied	Physics	3440	5691
Biochemistry & Molecular Biology	Biology	2728	17382
Materials Science, Multidisciplinary	Engineering	2259	8423
Chemistry, Physical	Chemistry	2136	3970
Optics	Physics	2101	5056
Chemistry, Multidisciplinary	Chemistry	1902	12146
Physics, Condensed Matter	Physics	1859	929
Physics, Particles & Fields	Physics	1626	4379
Engineering, Electrical & Electronic	Engineering	1473	10452
Astronomy & Astrophysics	Physics	1103	7977
Chemistry, Organic	Chemistry	1021	1153
Geosciences, Multidisciplinary	Earth and Space Sciences	998	2887
Physics, Multidisciplinary	Physics	917	1006
Mathematics	Mathematics	889	3403
Chemistry, Inorganic & Nuclear	Chemistry	847	430
Metallurgy & Metallurgical Engineering	Engineering	787	235
Medicine, Research & Experimental	Biomedical Research	750	1790
Cardiac & Cardiovascular Systems	Clinical Medicine	749	12899
Geochemistry & Geophysics	Earth and Space Sciences	740	2812
Polymer Science	Chemistry	719	941
Mechanics	Physics	663	1152
Genetics & Heredity	Clinical Medicine	659	6108
Physics, Nuclear	Physics	548	1813
Physics, Fluids & Plasmas	Physics	544	1606
Neurosciences	Clinical Medicine	533	16456
Microbiology	Biology	528	5637
Plant Sciences	Biology	523	4938
Zoology	Biology	507	3228
Oncology	Biomedical Research	498	27160
Nuclear Science & Technology	Engineering	467	903
Meteorology & Atmospheric Sciences	Earth and Space Sciences	431	3776
Hematology	Biomedical Research	410	8359
Mathematics, Applied	Mathematics	405	1598
Chemistry, Analytical	Chemistry	399	1803
Engineering, Chemical	Engineering	386	1129
Computer Science, Theory & Methods	Engineering	344	3393
Instruments & Instrumentation	Engineering	328	507
Physics, Atomic, Molecular & Chemical	Physics	291	762
Materials Science, Ceramics	Engineering	287	167
Soil Science	Biology	276	410
Energy & Fuels	Physics	275	1679
Automation & Control Systems	Engineering	274	1124
Electrochemistry	Chemistry	273	485
Oceanography	Earth and Space Sciences	269	1540
Thermodynamics	Physics	265	324
Clinical Neurology	Clinical Medicine	264	12250
Chemistry, Applied	Chemistry	263	68
Ecology	Biology	262	6228
Environmental Sciences	Earth and Space Sciences	257	7061
Marine & Freshwater Biology	Biology	242	1865
Engineering, Mechanical	Engineering	236	1878
Crystallography	Physics	233	83
Computer Science, Artificial Intelligence	Engineering	229	2625
Cell Biology	Biology	224	9341
Pharmacology & Pharmacy	Biomedical Research	222	5238
Immunology	Biomedical Research	217	10099
Medicine, General & Internal	Clinical Medicine	206	3623
Respiratory System	Clinical Medicine	205	5252
Paleontology	Earth and Space Sciences	200	533
Rheumatology	Clinical Medicine	190	2506
Mineralogy	Earth and Space Sciences	188	96
Psychiatry	Clinical Medicine	178	6575
Endocrinology & Metabolism	Clinical Medicine	176	5726
Physics, Mathematical	Physics	174	533
Biotechnology & Applied Microbiology	Biology	157	1531
Chemistry, Medicinal	Biomedical Research	155	2395
Mining & Mineral Processing	Engineering	152	40
Peripheral Vascular Disease	Clinical Medicine	147	2220
Biophysics	Biology	143	2409
Biology	Biology	139	856
Acoustics	Physics	137	404
Spectroscopy	Physics	122	178
Telecommunications	Engineering	120	1226
Education & Educational Research	Law, political and social sciences	112	2071
Engineering, Aerospace	Engineering	111	966
Physiology	Clinical Medicine	109	662
Economics	Economics	103	4920
Virology	Biomedical Research	99	2879
Materials Science, Characterization & Testing	Engineering	93	40
Psychology, Multidisciplinary	Law, political and social sciences	93	1848
Radiology, Nuclear Medicine & Medical Imaging	Biomedical Research	91	8187
Water Resources	Earth and Space Sciences	89	1370
Infectious Diseases	Biomedical Research	89	4317
Gastroenterology & Hepatology	Clinical Medicine	85	7706
Urology & Nephrology	Clinical Medicine	82	4864
Sociology	Law, political and social sciences	81	1513
Nanoscience & Nanotechnology	Engineering	71	864
Statistics & Probability	Mathematics	69	1758
Computer Science, Information Systems	Engineering	64	1739
Engineering, Petroleum	Engineering	63	106
Management	Economics	60	1837
Engineering, Multidisciplinary	Engineering	53	132
Parasitology	Clinical Medicine	53	371
Remote Sensing	Engineering	53	997
Surgery	Clinical Medicine	53	10512
Engineering, Industrial	Engineering	52	184
Engineering, Civil	Engineering	51	1694
Entomology	Biology	49	1835
Computer Science, Software Engineering	Engineering	48	1249
Public, Environmental & Occupational Health	Clinical Medicine	46	11417
Mycology	Biology	45	154
Pathology	Biomedical Research	45	3376
Agriculture, Dairy & Animal Science	Biology	42	1909
Geology	Earth and Space Sciences	40	114
Transplantation	Clinical Medicine	35	1492
Business	Economics	35	1566
Obstetrics & Gynecology	Clinical Medicine	34	4655
Ophthalmology	Clinical Medicine	34	5670
Food Science & Technology	Biology	32	1400
Anthropology	Law, political and social sciences	31	1426
Social Sciences, Interdisciplinary	Law, political and social sciences	29	202
Biochemical Research Methods	Biology	29	934
Engineering, Biomedical	Engineering	29	2179
Computer Science, Interdisciplinary Applications	Engineering	28	413
Psychology, Educational	Psychology	27	556
Developmental Biology	Biology	27	1112
Engineering, Manufacturing	Engineering	26	292
Construction & Building Technology	Engineering	25	363
Engineering, Geological	Engineering	25	394
Pediatrics	Clinical Medicine	25	4421
Imaging Science & Photographic Technology	Physics	24	113
Forestry	Biology	24	896
Toxicology	Biomedical Research	24	2403
Dermatology	Clinical Medicine	24	3071
Fisheries	Biology	22	1252
Psychology, Experimental	Psychology	22	1638
Robotics	Engineering	18	805
Operations Research & Management Science	Mathematics	18	1043
Ornithology	Biology	17	367
Allergy	Biomedical Research	17	496
Transportation Science & Technology	Engineering	15	466
Materials Science, Textiles	Engineering	14	55
Geography, Physical	Earth and Space Sciences	14	74
Psychology	Psychology	14	483
Health Policy & Services	Law, political and social sciences	13	735
Materials Science, Biomaterials	Engineering	12	523
Materials Science, Coatings & Films	Engineering	11	60
Information Science & Library Science	Engineering	11	629
Health Care Sciences & Services	Clinical Medicine	11	3546
Veterinary Sciences	Biology	11	3566
Sport Sciences	Clinical Medicine	11	3723
Green & Sustainable Science & Technology	Earth and Space Sciences	10	28
Mathematics, Interdisciplinary Applications	Mathematics	10	156
Computer Science, Cybernetics	Engineering	10	220
Political Science	Law, political and social sciences	10	2000
Critical Care Medicine	Clinical Medicine	10	2502

## Sheet: S2-Research_Staff_Area
Area	Russia	United States	World	Russia/United States	United States/World
Biology	6027	67250	317982	0.0896208	0.21149
Biomedical Research	2617	76699	294088	0.0341204	0.260803
Chemistry	7560	20996	144063	0.360069	0.145742
Clinical Medicine	3919	138227	520188	0.0283519	0.265725
Earth and Space Sciences	3236	20291	120273	0.15948	0.168708
Economics	198	8323	30402	0.0237895	0.273765
Engineering	8225	46472	367770	0.176988	0.126362
Law, political and social sciences	369	9795	28950	0.0376723	0.338342
Mathematics	1391	7958	45815	0.174793	0.173699
Physics	14322	33685	203012	0.425174	0.165926
Psychology	63	2677	7396	0.0235338	0.361952
Total	47927	432373	2079939	0.110846	0.207878

## Sheet: S3-TFI
		TFI			World share		World rank
Subject category	Area	Russia	United States	World total	Russia	United States	Russia	United States
Crystallography	Physics	243.244	233.777	3415.16	0.0712247	0.0684528	3	6
Chemistry, Inorganic & Nuclear	Chemistry	1463.97	992.885	24430.6	0.0599235	0.0406411	4	8
Engineering, Petroleum	Engineering	33.9179	433.164	816.534	0.0415388	0.530491	4	1
Materials Science, Characterization & Testing	Engineering	80.7399	113.908	741.807	0.108842	0.153555	4	1
Metallurgy & Metallurgical Engineering	Engineering	581.527	663.905	9486.44	0.0613009	0.0699847	4	3
Mineralogy	Earth and Space Sciences	285.468	235.942	3036.96	0.093998	0.0776901	4	6
Spectroscopy	Physics	223.61	389.109	3109.11	0.0719209	0.125151	4	2
Engineering, Aerospace	Engineering	238.572	2024.43	7143.36	0.0333977	0.2834	5	2
Mining & Mineral Processing	Engineering	111.353	104.576	1635.93	0.0680667	0.0639243	5	6
Optics	Physics	3303.32	16427.1	85991.7	0.0384144	0.191031	5	2
Physics, Applied	Physics	4105.24	19088.1	85434.9	0.0480511	0.223423	5	1
Physics, Condensed Matter	Physics	1819.97	4088.1	24922.1	0.0730267	0.164035	5	1
Thermodynamics	Physics	650.474	1316.8	18611.1	0.0349509	0.0707533	5	3
Acoustics	Physics	157.039	955.18	4065.23	0.0386298	0.234963	6	1
Chemistry, Applied	Chemistry	124.559	157.571	3431.57	0.0362979	0.045918	6	4
Chemistry, Organic	Chemistry	1409.48	2208.76	33978.1	0.0414821	0.0650052	6	4
Mathematics	Mathematics	2300.93	10919.1	56450	0.0407606	0.19343	6	1
Physics, Atomic, Molecular & Chemical	Physics	384.512	1879.57	9112.94	0.042194	0.206252	6	1
Physics, Fluids & Plasmas	Physics	804.264	4974.76	17020.9	0.0472516	0.292274	6	1
Medicine, Research & Experimental	Biomedical Research	333.909	2739.51	10609.9	0.0314715	0.258203	7	2
Physics, Multidisciplinary	Physics	1148.5	4487.04	33709.9	0.0340701	0.133107	7	2
Physics, Nuclear	Physics	470.874	3179.61	12268.9	0.0383795	0.259161	8	1
Materials Science, Ceramics	Engineering	214.457	513.383	6420.51	0.0334018	0.0799598	9	3
Paleontology	Earth and Space Sciences	355.653	1336.68	8134.71	0.0437205	0.164318	9	1
Physics, Mathematical	Physics	505.271	2594.49	13630.3	0.0370697	0.190347	9	1
Physics, Particles & Fields	Physics	1897.6	12206.7	54115	0.035066	0.22557	9	1
Zoology	Biology	819.526	6843.19	25562.3	0.03206	0.267706	9	1
Imaging Science & Photographic Technology	Physics	26.041	246.989	1560.99	0.0166824	0.158226	10	2
Mechanics	Physics	972.655	5564.29	42103.5	0.0231015	0.132157	10	2
Geochemistry & Geophysics	Earth and Space Sciences	614.902	9721.64	31948.5	0.0192467	0.304291	11	1
Geology	Earth and Space Sciences	31.2432	309.172	2465.91	0.0126701	0.125379	11	2
Instruments & Instrumentation	Engineering	132.351	715.512	6596.64	0.0200634	0.108466	11	3
Soil Science	Biology	256.964	1575.59	11262.1	0.0228167	0.139902	11	2
Mathematics, Applied	Mathematics	1025.65	8820.4	62608.3	0.016382	0.140882	12	2
Nuclear Science & Technology	Engineering	268.038	1689.54	11437	0.023436	0.147725	12	1
Social Sciences, Interdisciplinary	Law, political and social sciences	30.4303	514.88	1975.67	0.0154025	0.26061	12	1
Astronomy & Astrophysics	Physics	1407.39	30028.6	86262.3	0.0163153	0.348108	13	1
Chemistry, Physical	Chemistry	2623.24	16940	127280	0.0206101	0.133093	13	2
Biochemistry & Molecular Biology	Biology	2494.96	41290	145728	0.0171207	0.283337	14	1
Biophysics	Biology	105.39	4419.9	8676.42	0.0121467	0.509414	14	1
Chemistry, Multidisciplinary	Chemistry	2251.94	43804.6	162617	0.0138482	0.269374	14	1
Oceanography	Earth and Space Sciences	292.43	5327.42	14160.2	0.0206515	0.376226	14	1
Geosciences, Multidisciplinary	Earth and Space Sciences	906.6	9426.51	55956.2	0.016202	0.168462	15	1
Electrochemistry	Chemistry	292.623	1801.74	15322.4	0.0190977	0.117588	17	2
Materials Science, Multidisciplinary	Engineering	3247.62	49355.8	344577	0.00942494	0.143236	18	2
Meteorology & Atmospheric Sciences	Earth and Space Sciences	359.639	14763.8	38803.4	0.00926822	0.380476	18	1
Biology	Biology	48.8754	1333.28	4434.46	0.0110217	0.300663	19	1
Genetics & Heredity	Clinical Medicine	377.388	15560.9	44571	0.00846712	0.349126	19	1
Automation & Control Systems	Engineering	465.867	7390.2	54043.4	0.00862022	0.136745	20	2
Geography, Physical	Earth and Space Sciences	14.0272	133.31	1181.67	0.0118706	0.112815	20	4
Polymer Science	Chemistry	670.724	3643.34	48302.8	0.0138858	0.0754271	20	2
Sociology	Law, political and social sciences	48.6542	5608.38	10769.7	0.00451768	0.520754	20	1
Chemistry, Analytical	Chemistry	528.179	5036.48	50188.8	0.0105238	0.100351	21	2
Mathematics, Interdisciplinary Applications	Mathematics	34.5895	912.102	4486.48	0.0077097	0.2033	21	2
Peripheral Vascular Disease	Clinical Medicine	121.674	5803.04	17773.6	0.00684577	0.326499	21	1
Developmental Biology	Biology	17.8068	1982.81	4395.18	0.00405143	0.451132	22	1
Entomology	Biology	176.45	5549.43	17885.6	0.00986546	0.310273	23	1
Marine & Freshwater Biology	Biology	233.164	4034.21	24594.9	0.00948021	0.164027	23	1
Physiology	Clinical Medicine	61.3573	1529.78	7224	0.00849353	0.211763	23	1
Anthropology	Law, political and social sciences	38.491	2902.66	6349.26	0.00606228	0.457164	24	1
Chemistry, Medicinal	Biomedical Research	162.066	3297.09	20481.5	0.00791282	0.160979	24	2
Computer Science, Theory & Methods	Engineering	404.322	13523.7	49464.6	0.00817397	0.273402	24	1
Microbiology	Biology	435.418	17660	62771	0.00693661	0.281341	24	1
Mycology	Biology	40.098	393.833	4227.35	0.00948537	0.0931629	24	3
Ornithology	Biology	15.843	481.728	2024.78	0.00782453	0.237916	24	1
Psychology	Psychology	2.76868	1158.85	2009.76	0.00137761	0.576612	24	1
Plant Sciences	Biology	571.289	12954	80105.9	0.00713166	0.161711	26	1
Psychology, Educational	Psychology	9.81133	1916.57	4393.65	0.00223307	0.436214	26	1
Virology	Biomedical Research	56.6014	6879.08	17143.4	0.00330165	0.401268	26	1
Biochemical Research Methods	Biology	32.993	2611	8065.88	0.00409043	0.32371	27	1
Engineering, Chemical	Engineering	346.408	3878.48	53695.6	0.00645133	0.0722308	27	2
Engineering, Mechanical	Engineering	163.689	5661.99	34272.3	0.00477612	0.165206	27	2
Biotechnology & Applied Microbiology	Biology	185.123	5091.74	29816.3	0.0062088	0.17077	28	1
Cell Biology	Biology	166.26	25403.5	62890.7	0.00264364	0.40393	28	1
Business	Economics	66.4691	4940.99	17381.8	0.00382405	0.284262	29	1
Hematology	Biomedical Research	114.212	20835	50375.2	0.00226722	0.413596	29	1
Materials Science, Coatings & Films	Engineering	7.5806	80.0905	1674.11	0.00452815	0.0478407	29	7
Nanoscience & Nanotechnology	Engineering	55.7547	3270.08	13475.7	0.00413743	0.242666	29	2
Neurosciences	Clinical Medicine	453.519	50794.6	135475	0.00334761	0.374936	29	1
Political Science	Law, political and social sciences	28.2966	7566.96	16321.7	0.00173368	0.463614	29	1
Cardiac & Cardiovascular Systems	Clinical Medicine	285.157	35970.9	97886.9	0.00291313	0.367475	30	1
Psychology, Experimental	Psychology	16.591	6322.24	17701	0.000937292	0.357169	30	1
Robotics	Engineering	37.1447	4526.34	16412.2	0.00226324	0.275792	30	1
Telecommunications	Engineering	213.757	7867.46	54267	0.00393899	0.144977	30	2
Computer Science, Interdisciplinary Applications	Engineering	23.3549	1256.32	5693.04	0.00410236	0.220676	31	1
Engineering, Electrical & Electronic	Engineering	1282.92	49218.8	296947	0.00432038	0.16575	31	2
Forestry	Biology	44.9149	2304.57	11322	0.00396706	0.203549	31	1
Information Science & Library Science	Engineering	11.594	1000.57	4573.55	0.00253501	0.218773	31	1
Management	Economics	101.187	6480.76	22875.2	0.00442342	0.283309	31	1
Materials Science, Textiles	Engineering	5.90078	116.075	2572.49	0.00229381	0.0451217	31	8
Parasitology	Clinical Medicine	63.749	812.053	9812.58	0.00649666	0.0827564	31	2
Operations Research & Management Science	Mathematics	57.6784	3796.75	19336.8	0.00298283	0.196348	32	1
Psychology, Multidisciplinary	Law, political and social sciences	62.1451	5104.23	15643.5	0.00397258	0.326285	32	1
Statistics & Probability	Mathematics	71.8499	6326.47	18025.9	0.00398594	0.350966	32	1
Computer Science, Cybernetics	Engineering	9.31682	949.11	3726.3	0.00250029	0.254706	33	1
Ecology	Biology	154.011	20701.8	65129.2	0.0023647	0.317858	33	1
Education & Educational Research	Law, political and social sciences	67.1899	6299.55	22657.5	0.00296547	0.278034	34	1
Energy & Fuels	Physics	355.281	5511.48	67418.1	0.00526982	0.0817507	34	2
Engineering, Industrial	Engineering	23.5093	542.573	5826.63	0.0040348	0.0931196	34	2
Oncology	Biomedical Research	283.549	76480.5	200134	0.00141679	0.382146	34	1
Computer Science, Artificial Intelligence	Engineering	438.492	28556.8	133609	0.00328191	0.213735	35	2
Transportation Science & Technology	Engineering	14.7824	2368.6	7967.11	0.00185543	0.297297	35	1
Fisheries	Biology	42.0745	2566.23	13528.5	0.00311007	0.189691	36	1
Remote Sensing	Engineering	40.7623	3962.07	23891.1	0.00170617	0.165839	36	2
Allergy	Biomedical Research	6.30862	1112.51	3782.69	0.00166776	0.294105	37	1
Engineering, Manufacturing	Engineering	23.0993	1624	12615.6	0.00183101	0.128729	37	2
Immunology	Biomedical Research	143.78	25871.8	68441.2	0.00210079	0.378016	37	1
Radiology, Nuclear Medicine & Medical Imaging	Biomedical Research	38.079	19353.7	54168.5	0.000702972	0.357286	37	1
Water Resources	Earth and Space Sciences	68.7979	4813.89	23932.9	0.00287461	0.201141	37	1
Economics	Economics	132.785	17350.3	47711.4	0.00278308	0.363651	38	1
Engineering, Multidisciplinary	Engineering	21.5761	317.527	4158.95	0.00518787	0.0763479	38	2
Clinical Neurology	Clinical Medicine	98.1643	34125.8	95692.1	0.00102583	0.356621	39	1
Materials Science, Biomaterials	Engineering	11.7451	1883.36	10210.5	0.0011503	0.184453	39	2
Respiratory System	Clinical Medicine	32.0077	10788.3	33557.9	0.000953805	0.321482	39	1
Computer Science, Software Engineering	Engineering	34.0773	5594.13	21182.9	0.00160872	0.264087	40	1
Engineering, Geological	Engineering	9.82514	1510.07	11902.4	0.000825477	0.126872	40	2
Ophthalmology	Clinical Medicine	26.8415	12694.2	36667.2	0.000732031	0.346201	40	1
Rheumatology	Clinical Medicine	37.0572	6528.2	27222.9	0.00136125	0.239806	40	1
Medicine, General & Internal	Clinical Medicine	68.2381	9781.57	33518.3	0.00203584	0.291827	41	1
Computer Science, Information Systems	Engineering	89.4485	8081.38	40432	0.00221232	0.199876	42	2
Urology & Nephrology	Clinical Medicine	23.6114	13257.6	38408.1	0.000614751	0.345178	42	1
Psychiatry	Clinical Medicine	60.6244	22413.5	71502.1	0.000847869	0.313467	43	1
Dermatology	Clinical Medicine	20.2546	8058.29	27553.4	0.000735103	0.292461	44	1
Endocrinology & Metabolism	Clinical Medicine	47.8843	16418.9	58718.7	0.000815486	0.279619	44	1
Obstetrics & Gynecology	Clinical Medicine	24.0121	10725.4	31582.6	0.000760295	0.339597	44	1
Pharmacology & Pharmacy	Biomedical Research	168.446	10226.7	71119.9	0.00236848	0.143795	44	1
Transplantation	Clinical Medicine	3.78856	2670.85	7075.48	0.000535449	0.37748	44	1
Construction & Building Technology	Engineering	15.238	1618.54	11665.6	0.00130623	0.138744	45	2
Engineering, Biomedical	Engineering	18.9407	6287.89	20777.5	0.000911598	0.30263	45	1
Sport Sciences	Clinical Medicine	11.4392	7979.97	27823.2	0.000411141	0.28681	45	1
Engineering, Civil	Engineering	58.1501	6204.25	36853.9	0.00157786	0.168347	46	2
Environmental Sciences	Earth and Space Sciences	310.532	24844.1	159695	0.00194453	0.155572	47	2
Gastroenterology & Hepatology	Clinical Medicine	23.1454	17217.7	58636.2	0.000394728	0.293636	48	1
Toxicology	Biomedical Research	20.5269	4089.56	14002.2	0.00146597	0.292065	48	1
Pathology	Biomedical Research	8.26996	7482	13576.2	0.000609152	0.551112	50	1
Critical Care Medicine	Clinical Medicine	2.14959	5127.47	13850.5	0.000155199	0.370201	51	1
Surgery	Clinical Medicine	18.7019	24307.3	59617.7	0.000313697	0.40772	53	1
Agriculture, Dairy & Animal Science	Biology	17.8714	4237.21	21227.5	0.000841896	0.199609	54	1
Green & Sustainable Science & Technology	Earth and Space Sciences	3.92693	67.3723	2639.47	0.00148777	0.0255249	56	13
Health Policy & Services	Law, political and social sciences	1.21327	1905.9	4247.41	0.00028565	0.44872	57	1
Infectious Diseases	Biomedical Research	51.5402	10912.6	37432.4	0.00137689	0.291527	60	1
Pediatrics	Clinical Medicine	5.81083	10011.4	24226.7	0.000239852	0.413236	65	1
Veterinary Sciences	Biology	11.2315	6363.17	28995.9	0.000387348	0.219451	65	1
Food Science & Technology	Biology	31.9886	4727.07	63912.2	0.000500509	0.073962	66	3
Health Care Sciences & Services	Clinical Medicine	0.395087	8000.56	18477.1	2.13826e-05	0.432999	78	1
Public, Environmental & Occupational Health	Clinical Medicine	20.2224	35820.5	87063.5	0.000232272	0.41143	80	1

## Sheet: S4-FSS
		Russia		United States
Subject category	Area	Obs	FSS	Obs	FSS
Agriculture, Dairy & Animal Science	Biology	42	0.209732	1909	1.09403
Biochemical Research Methods	Biology	29	0.442045	934	1.08619
Biochemistry & Molecular Biology	Biology	2728	0.445645	17382	1.15749
Biology	Biology	139	0.227466	856	1.0076
Biophysics	Biology	143	0.422928	2409	1.05287
Biotechnology & Applied Microbiology	Biology	157	0.491613	1531	1.38661
Cell Biology	Biology	224	0.332507	9341	1.21832
Developmental Biology	Biology	27	0.438925	1112	1.18671
Ecology	Biology	262	0.178267	6228	1.00805
Entomology	Biology	49	1.58875	1835	1.33426
Fisheries	Biology	22	0.893581	1252	0.957696
Food Science & Technology	Biology	32	0.344626	1400	1.16404
Forestry	Biology	24	0.885481	896	1.21698
Marine & Freshwater Biology	Biology	242	0.466078	1865	1.04639
Microbiology	Biology	528	0.344192	5637	1.30759
Mycology	Biology	45	0.374706	154	1.0754
Ornithology	Biology	17	0.583166	367	0.821374
Plant Sciences	Biology	523	0.505	4938	1.2128
Soil Science	Biology	276	0.335802	410	1.38606
Veterinary Sciences	Biology	11	0.685218	3566	1.1975
Zoology	Biology	507	0.774526	3228	1.01579
Allergy	Biomedical Research	17	0.216248	496	1.30704
Chemistry, Medicinal	Biomedical Research	155	0.576206	2395	0.758652
Hematology	Biomedical Research	410	0.166613	8359	1.4908
Immunology	Biomedical Research	217	0.318415	10099	1.23113
Infectious Diseases	Biomedical Research	89	0.32116	4317	1.40188
Medicine, Research & Experimental	Biomedical Research	750	0.361447	1790	1.2425
Oncology	Biomedical Research	498	0.258748	27160	1.27967
Pathology	Biomedical Research	45	0.104612	3376	1.26155
Pharmacology & Pharmacy	Biomedical Research	222	0.36924	5238	0.950104
Radiology, Nuclear Medicine & Medical Imaging	Biomedical Research	91	0.203971	8187	1.15229
Toxicology	Biomedical Research	24	0.507309	2403	1.00945
Virology	Biomedical Research	99	0.300538	2879	1.25602
Chemistry, Analytical	Chemistry	399	0.419134	1803	0.884455
Chemistry, Applied	Chemistry	263	0.22317	68	1.0919
Chemistry, Inorganic & Nuclear	Chemistry	847	0.587987	430	0.785508
Chemistry, Multidisciplinary	Chemistry	1902	0.331257	12146	1.00903
Chemistry, Organic	Chemistry	1021	0.548246	1153	0.760781
Chemistry, Physical	Chemistry	2136	0.350728	3970	1.21859
Electrochemistry	Chemistry	273	0.365304	485	1.26607
Polymer Science	Chemistry	719	0.286465	941	1.18896
Cardiac & Cardiovascular Systems	Clinical Medicine	749	0.189689	12899	1.38943
Clinical Neurology	Clinical Medicine	264	0.168112	12250	1.25949
Critical Care Medicine	Clinical Medicine	10	0.0950583	2502	0.906255
Dermatology	Clinical Medicine	24	0.391283	3071	1.21658
Endocrinology & Metabolism	Clinical Medicine	176	0.122885	5726	1.29512
Gastroenterology & Hepatology	Clinical Medicine	85	0.135697	7706	1.11345
Genetics & Heredity	Clinical Medicine	659	0.306185	6108	1.36213
Health Care Sciences & Services	Clinical Medicine	11	0.0151727	3546	0.953115
Medicine, General & Internal	Clinical Medicine	206	0.175973	3623	1.43425
Neurosciences	Clinical Medicine	533	0.341461	16456	1.2387
Obstetrics & Gynecology	Clinical Medicine	34	0.363405	4655	1.18558
Ophthalmology	Clinical Medicine	34	0.383635	5670	1.08796
Parasitology	Clinical Medicine	53	0.681904	371	1.2409
Pediatrics	Clinical Medicine	25	0.140919	4421	1.37291
Peripheral Vascular Disease	Clinical Medicine	147	0.408177	2220	1.28906
Physiology	Clinical Medicine	109	0.331638	662	1.36143
Psychiatry	Clinical Medicine	178	0.118249	6575	1.18355
Public, Environmental & Occupational Health	Clinical Medicine	46	0.167713	11417	1.19694
Respiratory System	Clinical Medicine	205	0.0893365	5252	1.17532
Rheumatology	Clinical Medicine	190	0.100061	2506	1.33646
Sport Sciences	Clinical Medicine	11	0.400649	3723	0.825786
Surgery	Clinical Medicine	53	0.196109	10512	1.28511
Transplantation	Clinical Medicine	35	0.079735	1492	1.31863
Urology & Nephrology	Clinical Medicine	82	0.149755	4864	1.41758
Environmental Sciences	Earth and Space Sciences	257	0.387168	7061	1.12741
Geochemistry & Geophysics	Earth and Space Sciences	740	0.307693	2812	1.28017
Geography, Physical	Earth and Space Sciences	14	0.5257	74	0.945207
Geology	Earth and Space Sciences	40	0.341142	114	1.1845
Geosciences, Multidisciplinary	Earth and Space Sciences	998	0.359887	2887	1.29356
Green & Sustainable Science & Technology	Earth and Space Sciences	10	0.145504	28	0.89155
Meteorology & Atmospheric Sciences	Earth and Space Sciences	431	0.270731	3776	1.26857
Mineralogy	Earth and Space Sciences	188	0.760567	96	1.23104
Oceanography	Earth and Space Sciences	269	0.420247	1540	1.33731
Paleontology	Earth and Space Sciences	200	0.664222	533	0.936735
Water Resources	Earth and Space Sciences	89	0.257229	1370	1.16926
Business	Economics	35	0.587375	1566	0.975856
Economics	Economics	103	0.454723	4920	1.24388
Management	Economics	60	0.532358	1837	1.11365
Automation & Control Systems	Engineering	274	0.297744	1124	1.15139
Computer Science, Artificial Intelligence	Engineering	229	0.316056	2625	1.79563
Computer Science, Cybernetics	Engineering	10	0.280282	220	1.29784
Computer Science, Information Systems	Engineering	64	0.410996	1739	1.36657
Computer Science, Interdisciplinary Applications	Engineering	28	0.355294	413	1.29574
Computer Science, Software Engineering	Engineering	48	0.190866	1249	1.20413
Computer Science, Theory & Methods	Engineering	344	0.426211	3393	1.44533
Construction & Building Technology	Engineering	25	0.165733	363	1.21238
Engineering, Aerospace	Engineering	111	0.806197	966	0.786087
Engineering, Biomedical	Engineering	29	0.272964	2179	1.20602
Engineering, Chemical	Engineering	386	0.276989	1129	1.0603
Engineering, Civil	Engineering	51	0.328191	1694	1.0542
Engineering, Electrical & Electronic	Engineering	1473	0.249226	10452	1.3475
Engineering, Geological	Engineering	25	0.105001	394	1.02399
Engineering, Industrial	Engineering	52	0.138423	184	0.902846
Engineering, Manufacturing	Engineering	26	0.231271	292	1.44776
Engineering, Mechanical	Engineering	236	0.257486	1878	1.11923
Engineering, Multidisciplinary	Engineering	53	0.192245	132	1.13596
Engineering, Petroleum	Engineering	63	0.217584	106	1.65153
Information Science & Library Science	Engineering	11	0.34337	629	0.518224
Instruments & Instrumentation	Engineering	328	0.270305	507	0.94539
Materials Science, Biomaterials	Engineering	12	0.332148	523	1.22204
Materials Science, Ceramics	Engineering	287	0.323195	167	1.32963
Materials Science, Characterization & Testing	Engineering	93	0.518464	40	1.70062
Materials Science, Coatings & Films	Engineering	11	0.292683	60	0.566913
Materials Science, Multidisciplinary	Engineering	2259	0.352644	8423	1.43734
Materials Science, Textiles	Engineering	14	0.219878	55	1.10097
Metallurgy & Metallurgical Engineering	Engineering	787	0.419473	235	1.60379
Mining & Mineral Processing	Engineering	152	0.402131	40	1.4351
Nanoscience & Nanotechnology	Engineering	71	0.263688	864	1.27091
Nuclear Science & Technology	Engineering	467	0.354969	903	1.15715
Remote Sensing	Engineering	53	0.208604	997	1.07787
Robotics	Engineering	18	0.482573	805	1.31489
Telecommunications	Engineering	120	0.328969	1226	1.18511
Transportation Science & Technology	Engineering	15	0.26743	466	1.37931
Anthropology	Law, political and social sciences	31	0.590584	1426	0.968189
Education & Educational Research	Law, political and social sciences	112	0.220265	2071	1.11684
Health Policy & Services	Law, political and social sciences	13	0.0406462	735	1.12932
Political Science	Law, political and social sciences	10	0.711815	2000	0.951754
Psychology, Multidisciplinary	Law, political and social sciences	93	0.25873	1848	1.06943
Social Sciences, Interdisciplinary	Law, political and social sciences	29	0.482257	202	1.17146
Sociology	Law, political and social sciences	81	0.168437	1513	1.03944
Mathematics	Mathematics	889	0.843097	3403	1.0452
Mathematics, Applied	Mathematics	405	0.532353	1598	1.1603
Mathematics, Interdisciplinary Applications	Mathematics	10	0.8419	156	1.4231
Operations Research & Management Science	Mathematics	18	0.834695	1043	0.948232
Statistics & Probability	Mathematics	69	0.385943	1758	1.33379
Acoustics	Physics	137	0.522426	404	1.07756
Astronomy & Astrophysics	Physics	1103	0.414611	7977	1.2232
Crystallography	Physics	233	0.58172	83	1.56947
Energy & Fuels	Physics	275	0.359996	1679	0.914693
Imaging Science & Photographic Technology	Physics	24	0.524801	113	1.05718
Mechanics	Physics	663	0.335652	1152	1.1051
Optics	Physics	2101	0.547578	5056	1.13155
Physics, Applied	Physics	3440	0.503027	5691	1.41379
Physics, Atomic, Molecular & Chemical	Physics	291	0.619426	762	1.15631
Physics, Condensed Matter	Physics	1859	0.449427	929	2.02013
Physics, Fluids & Plasmas	Physics	544	0.600065	1606	1.25726
Physics, Mathematical	Physics	174	0.796778	533	1.33563
Physics, Multidisciplinary	Physics	917	0.361976	1006	1.28908
Physics, Nuclear	Physics	548	0.551756	1813	1.12616
Physics, Particles & Fields	Physics	1626	0.487394	4379	1.16418
Spectroscopy	Physics	122	1.03873	178	1.23886
Thermodynamics	Physics	265	0.524131	324	0.867819
Psychology	Psychology	14	0.0891514	483	1.0816
Psychology, Educational	Psychology	27	0.0908943	556	0.862229
Psychology, Experimental	Psychology	22	0.222223	1638	1.13736

## Sheet: S5-SI
		Research staff			Specialization index
Subject category	Area	Russia	United States	World	Russia	United States
Agriculture, Dairy & Animal Science	Biology	42	1909	10854	0.167931	0.846074
Biochemical Research Methods	Biology	29	934	3182	0.39552	1.41201
Biochemistry & Molecular Biology	Biology	2728	17382	72657	1.62944	1.15084
Biology	Biology	139	856	2999	2.01145	1.37306
Biophysics	Biology	143	2409	5129	1.20997	2.25942
Biotechnology & Applied Microbiology	Biology	157	1531	12716	0.535821	0.579184
Cell Biology	Biology	224	9341	28681	0.338941	1.56672
Developmental Biology	Biology	27	1112	3019	0.388124	1.77188
Ecology	Biology	262	6228	20024	0.567833	1.4962
Entomology	Biology	49	1835	8075	0.263344	1.09316
Fisheries	Biology	22	1252	6443	0.148185	0.934777
Food Science & Technology	Biology	32	1400	22310	0.0622473	0.30187
Forestry	Biology	24	896	5456	0.190901	0.789997
Marine & Freshwater Biology	Biology	242	1865	12108	0.867388	0.740966
Microbiology	Biology	528	5637	26588	0.861824	1.01989
Mycology	Biology	45	154	1826	1.0695	0.405707
Ornithology	Biology	17	367	1308	0.564042	1.34974
Plant Sciences	Biology	523	4938	37784	0.600709	0.628688
Soil Science	Biology	276	410	4147	2.88832	0.4756
Veterinary Sciences	Biology	11	3566	20134	0.0237101	0.852007
Zoology	Biology	507	3228	12542	1.75433	1.23811
Allergy	Biomedical Research	17	496	2420	0.304862	0.985958
Chemistry, Medicinal	Biomedical Research	155	2395	11525	0.583662	0.99967
Hematology	Biomedical Research	410	8359	32239	0.551916	1.24728
Immunology	Biomedical Research	217	10099	33900	0.277799	1.43308
Infectious Diseases	Biomedical Research	89	4317	21114	0.182932	0.983566
Medicine, Research & Experimental	Biomedical Research	750	1790	8897	3.65837	0.967835
Oncology	Biomedical Research	498	27160	94564	0.228546	1.38164
Pathology	Biomedical Research	45	3376	8298	0.235347	1.95714
Pharmacology & Pharmacy	Biomedical Research	222	5238	35605	0.27059	0.707696
Radiology, Nuclear Medicine & Medical Imaging	Biomedical Research	91	8187	27703	0.142556	1.42164
Toxicology	Biomedical Research	24	2403	8628	0.120718	1.33979
Virology	Biomedical Research	99	2879	9195	0.467255	1.5062
Chemistry, Analytical	Chemistry	399	1803	16184	1.06993	0.535922
Chemistry, Applied	Chemistry	263	68	1675	6.81414	0.195293
Chemistry, Inorganic & Nuclear	Chemistry	847	430	8487	4.33111	0.243728
Chemistry, Multidisciplinary	Chemistry	1902	12146	46541	1.77356	1.25542
Chemistry, Organic	Chemistry	1021	1153	13859	3.19716	0.400211
Chemistry, Physical	Chemistry	2136	3970	36880	2.51351	0.517835
Electrochemistry	Chemistry	273	485	5316	2.22868	0.438883
Polymer Science	Chemistry	719	941	15121	2.06357	0.299365
Cardiac & Cardiovascular Systems	Clinical Medicine	749	12899	51503	0.631131	1.2048
Clinical Neurology	Clinical Medicine	264	12250	45075	0.254178	1.30735
Critical Care Medicine	Clinical Medicine	10	2502	6526	0.0665003	1.8443
Dermatology	Clinical Medicine	24	3071	13403	0.0777105	1.10222
Endocrinology & Metabolism	Clinical Medicine	176	5726	27511	0.277637	1.00124
Gastroenterology & Hepatology	Clinical Medicine	85	7706	31175	0.118327	1.18909
Genetics & Heredity	Clinical Medicine	659	6108	24289	1.17746	1.20971
Health Care Sciences & Services	Clinical Medicine	11	3546	8147	0.0585956	2.09379
Medicine, General & Internal	Clinical Medicine	206	3623	18990	0.470774	0.917773
Neurosciences	Clinical Medicine	533	16456	55456	0.417108	1.42747
Obstetrics & Gynecology	Clinical Medicine	34	4655	17132	0.0861274	1.30708
Ophthalmology	Clinical Medicine	34	5670	18544	0.0795694	1.47086
Parasitology	Clinical Medicine	53	371	5649	0.407169	0.315933
Pediatrics	Clinical Medicine	25	4421	15402	0.0704423	1.38081
Peripheral Vascular Disease	Clinical Medicine	147	2220	9290	0.686708	1.14955
Physiology	Clinical Medicine	109	662	4401	1.07484	0.7236
Psychiatry	Clinical Medicine	178	6575	25744	0.300064	1.2286
Public, Environmental & Occupational Health	Clinical Medicine	46	11417	33882	0.0589195	1.62097
Respiratory System	Clinical Medicine	205	5252	20537	0.433199	1.23021
Rheumatology	Clinical Medicine	190	2506	14982	0.550369	0.804643
Sport Sciences	Clinical Medicine	11	3723	11139	0.0428565	1.60783
Surgery	Clinical Medicine	53	10512	34732	0.0662242	1.45595
Transplantation	Clinical Medicine	35	1492	5635	0.269553	1.2737
Urology & Nephrology	Clinical Medicine	82	4864	21044	0.169105	1.11188
Environmental Sciences	Earth and Space Sciences	257	7061	51790	0.215356	0.655862
Geochemistry & Geophysics	Earth and Space Sciences	740	2812	12062	2.66246	1.12147
Geography, Physical	Earth and Space Sciences	14	74	633	0.959831	0.562367
Geology	Earth and Space Sciences	40	114	1114	1.55828	0.492279
Geosciences, Multidisciplinary	Earth and Space Sciences	998	2887	22546	1.92102	0.615984
Green & Sustainable Science & Technology	Earth and Space Sciences	10	28	984	0.441037	0.136885
Meteorology & Atmospheric Sciences	Earth and Space Sciences	431	3776	12790	1.46244	1.42021
Mineralogy	Earth and Space Sciences	188	96	1562	5.22333	0.295653
Oceanography	Earth and Space Sciences	269	1540	5565	2.09777	1.33121
Paleontology	Earth and Space Sciences	200	533	3092	2.80712	0.829239
Water Resources	Earth and Space Sciences	89	1370	8135	0.474791	0.810131
Business	Economics	35	1566	5528	0.274771	1.36275
Economics	Economics	103	4920	17449	0.256175	1.3564
Management	Economics	60	1837	7425	0.350691	1.19016
Automation & Control Systems	Engineering	274	1124	9642	1.23326	0.560778
Computer Science, Artificial Intelligence	Engineering	229	2625	22450	0.44268	0.562477
Computer Science, Cybernetics	Engineering	10	220	1133	0.383037	0.934082
Computer Science, Information Systems	Engineering	64	1739	12160	0.228411	0.687952
Computer Science, Interdisciplinary Applications	Engineering	28	413	2504	0.485282	0.793428
Computer Science, Software Engineering	Engineering	48	1249	5788	0.359901	1.03807
Computer Science, Theory & Methods	Engineering	344	3393	18281	0.816637	0.892845
Construction & Building Technology	Engineering	25	363	3231	0.335794	0.540458
Engineering, Aerospace	Engineering	111	966	2808	1.71552	1.6549
Engineering, Biomedical	Engineering	29	2179	8868	0.14192	1.18202
Engineering, Chemical	Engineering	386	1129	16852	0.994045	0.322281
Engineering, Civil	Engineering	51	1694	10856	0.203878	0.750647
Engineering, Electrical & Electronic	Engineering	1473	10452	86680	0.737487	0.580059
Engineering, Geological	Engineering	25	394	3237	0.335172	0.585525
Engineering, Industrial	Engineering	52	184	1827	1.23519	0.484475
Engineering, Manufacturing	Engineering	26	292	3351	0.33672	0.41918
Engineering, Mechanical	Engineering	236	1878	13050	0.784823	0.692273
Engineering, Multidisciplinary	Engineering	53	132	2033	1.13138	0.312341
Engineering, Petroleum	Engineering	63	106	344	7.9479	1.48231
Information Science & Library Science	Engineering	11	629	1768	0.270011	1.71144
Instruments & Instrumentation	Engineering	328	507	4568	3.11615	0.533917
Materials Science, Biomaterials	Engineering	12	523	3489	0.149262	0.721095
Materials Science, Ceramics	Engineering	287	167	2870	4.33981	0.279915
Materials Science, Characterization & Testing	Engineering	93	40	481	8.39089	0.400043
Materials Science, Coatings & Films	Engineering	11	60	731	0.653049	0.394844
Materials Science, Multidisciplinary	Engineering	2259	8423	85883	1.14151	0.471793
Materials Science, Textiles	Engineering	14	55	1375	0.441871	0.192421
Metallurgy & Metallurgical Engineering	Engineering	787	235	5816	5.87247	0.194373
Mining & Mineral Processing	Engineering	152	40	922	7.15456	0.208699
Nanoscience & Nanotechnology	Engineering	71	864	4575	0.6735	0.908479
Nuclear Science & Technology	Engineering	467	903	7345	2.75928	0.591409
Remote Sensing	Engineering	53	997	6568	0.350198	0.730221
Robotics	Engineering	18	805	3884	0.201124	0.997031
Telecommunications	Engineering	120	1226	10203	0.510415	0.578036
Transportation Science & Technology	Engineering	15	466	2197	0.2963	1.02035
Anthropology	Law, political and social sciences	31	1426	3296	0.408174	2.08125
Education & Educational Research	Law, political and social sciences	112	2071	8721	0.557342	1.14237
Health Policy & Services	Law, political and social sciences	13	735	1992	0.28322	1.77497
Political Science	Law, political and social sciences	10	2000	4391	0.0988341	2.19108
Psychology, Multidisciplinary	Law, political and social sciences	93	1848	6284	0.642269	1.41468
Social Sciences, Interdisciplinary	Law, political and social sciences	29	202	987	1.27512	0.984524
Sociology	Law, political and social sciences	81	1513	3279	1.07205	2.21968
Mathematics	Mathematics	889	3403	19207	2.00869	0.852304
Mathematics, Applied	Mathematics	405	1598	13499	1.30204	0.569465
Mathematics, Interdisciplinary Applications	Mathematics	10	156	1115	0.38922	0.673041
Operations Research & Management Science	Mathematics	18	1043	5133	0.152185	0.977474
Statistics & Probability	Mathematics	69	1758	6861	0.436448	1.2326
Acoustics	Physics	137	404	1904	3.12265	1.02072
Astronomy & Astrophysics	Physics	1103	7977	28425	1.68401	1.34999
Crystallography	Physics	233	83	1994	5.07109	0.200237
Energy & Fuels	Physics	275	1679	18973	0.629024	0.425703
Imaging Science & Photographic Technology	Physics	24	113	788	1.32177	0.689833
Mechanics	Physics	663	1152	9819	2.93033	0.564387
Optics	Physics	2101	5056	30612	2.97855	0.794525
Physics, Applied	Physics	3440	5691	36727	4.06484	0.74541
Physics, Atomic, Molecular & Chemical	Physics	291	762	4365	2.8932	0.839775
Physics, Condensed Matter	Physics	1859	929	11771	6.85388	0.37966
Physics, Fluids & Plasmas	Physics	544	1606	6984	3.38038	1.1062
Physics, Mathematical	Physics	174	533	3841	1.96596	0.667536
Physics, Multidisciplinary	Physics	917	1006	10013	3.97444	0.48331
Physics, Nuclear	Physics	548	1813	8100	2.93607	1.07673
Physics, Particles & Fields	Physics	1626	4379	22817	3.09266	0.923227
Spectroscopy	Physics	122	178	1820	2.9091	0.470479
Thermodynamics	Physics	265	324	4059	2.83333	0.383988
Psychology	Psychology	14	483	957	0.634872	2.42788
Psychology, Educational	Psychology	27	556	1136	1.03147	2.35444
Psychology, Experimental	Psychology	22	1638	5303	0.180041	1.48588
	Overall	47927	432373	2079939
